# Supplementary material for: Soymilk yogurt prepared using Pediococcus pentosaceus TOKAI 759m ameliorates cognitive function through gut microbiota modulation in high-fat diet mice
Source: Curr Res Food Sci. 2025 Feb 3;10:100993. doi: 10.1016/j.crfs.2025.100993 (PMC11869912; doi:10.1016/j.crfs.2025.100993)
Supplement: Multimedia component 1 [file mmc1.xlsx]

## Sheet: Table S1
	Table S1. Nutritional compositions of soymilk
	Nutritional composition / 100 mL of soymilk
	Energy	55 kcal
	Protein	5.0 g
	Lipid	2.9 g
	Cholesterol	0 mg
	Carbohydrate	2.2 g
	Salt	0 g
	Iron	0.7 mg
	Potassium	175 mg
	Magnesium	31 mg
	Vitamin E	0.2 mg
	Soybean oligosaccharide	0.7 g
	Lecithin	205 mg
	Isoflavone	30 mg
	γ-aminobutyric acid (GABA)	2 mg
