# Supplementary material for: Soymilk yogurt prepared using Pediococcus pentosaceus TOKAI 759m ameliorates cognitive function through gut microbiota modulation in high-fat diet mice
Source: Curr Res Food Sci. 2025 Feb 3;10:100993. doi: 10.1016/j.crfs.2025.100993 (PMC11869912; doi:10.1016/j.crfs.2025.100993)
Supplement: Multimedia component 2 [file mmc2.xlsx]

## Sheet: Table S2
	Table S2. Nutritional compositions of ND and HFD
	Nutritional composition	ND	HFD
	Moisture (%)	7.95	9
	Crude protein (%)	25.06	22.02
	Crude fat (%)	4.78	33.21
	Crude fiber (%)	4.91	6.31
	Crude ash (%)	6.88	3.1
	Nitrogen free extract (%)	50.42	26.4
	Energy (kcal)	345	492.6
	Fat kcal (%)	11.9	60.7
