# Supplementary material for: Soymilk yogurt prepared using Pediococcus pentosaceus TOKAI 759m ameliorates cognitive function through gut microbiota modulation in high-fat diet mice
Source: Curr Res Food Sci. 2025 Feb 3;10:100993. doi: 10.1016/j.crfs.2025.100993 (PMC11869912; doi:10.1016/j.crfs.2025.100993)
Supplement: Multimedia component 3 [file mmc3.xlsx]

## Sheet: Table S3
	Table S3. Ingredient of the experimental diets
	Ingredient（g/kg）	HFD	SM	SY	BC
	Milk casein	256	254.72	254.72	256
	L-Cystine	3.6	3.582	3.582	3.6
	Maltodextrin	60	59.7	59.7	60
	α-Cornstarch	160	159.2	159.2	160
	Sucrose	55	54.725	54.725	55
	Soybean oil	20	19.9	19.9	20
	Lard	330	328.35	328.35	330
	Cellulose	66.1	65.7695	65.7695	66.1
	AIN-93G-MX	35	34.825	34.825	35
	Calcium carbonate	1.8	1.791	1.791	1.8
	AIN-93-VX	10	9.95	9.95	10
	Choline bitartrate	2.5	2.4875	2.4875	2.5
	Soymilk	0	5	0	0
	Soymilk yogurt	0	0	5	0
	Pediococcus pentosaceus TOKAI 759m	0	0	< 0.1	< 0.1
