# Supplementary material for: Soymilk yogurt prepared using Pediococcus pentosaceus TOKAI 759m ameliorates cognitive function through gut microbiota modulation in high-fat diet mice
Source: Curr Res Food Sci. 2025 Feb 3;10:100993. doi: 10.1016/j.crfs.2025.100993 (PMC11869912; doi:10.1016/j.crfs.2025.100993)
Supplement: Multimedia component 4 [file mmc4.xlsx]

## Sheet: Table S4
	Table S4. Gene ontology analysis using the top 100 proteins of difference of log2 intensity values between the SY and HFD groups
	Biological process
	No	GO-term	description	count in network	strength	false discovery rate
	1	GO:0099003	Vesicle-mediated transport in synapse	8 of 147	1.41	5.28e-06
	2	GO:0016192	Vesicle-mediated transport	10 of 1296	0.56	0.035
	3	GO:0048278	Vesicle docking	3 of 61	1.37	0.0364
	4	GO:0006810	Transport	23 of 3782	0.46	0.00026
	5	GO:0099537	Trans-synaptic signaling	6 of 397	0.86	0.0245
	Molecular function
	No	GO-term	description	count in network	strength	false discovery rate
	1	GO:0046933	Proton-transporting ATP synthase activity, rotational mechanism	3 of 16	1.95	0.0081
	2	GO:0015078	Proton transmembrane transporter activity	5 of 108	1.34	0.0063
	3	GO:0044877	Calcium-dependent protein binding	4 of 94	1.31	0.0219
	4	GO:0019901	Calmodulin binding	5 of 196	1.08	0.0237
	5	GO:0005515	Protein kinase binding	9 of 786	0.74	0.017
	Cellular component
	No	GO-term	description	count in network	strength	false discovery rate
	1	GO:0000274	Mitochondrial proton-transporting ATP synthase, stator stalk	2 of 2	2.68	0.0012
	2	GO:0098850	Extrinsic component of synaptic vesicle membrane	4 of 10	2.28	2.65e-06
	3	GO:0060203	Clathrin-sculpted glutamate transport vesicle membrane	2 of 7	2.13	0.005
	4	GO:0000276	Mitochondrial proton-transporting ATP synthase complex, coupling factor F(o)	3 of 12	2.07	0.00031
	5	GO:0030122	AP-2 adaptor complex	2 of 11	1.94	0.0092
